# Supplementary material for: Induction and Transcriptome Analysis of Callus Tissue from Endosperm of Makapuno Coconut
Source: Plants (Basel). 2024 Nov 19;13(22):3242. doi: 10.3390/plants13223242 (PMC11598300; doi:10.3390/plants13223242)
Supplement: Supplementary file 1 [file plants-13-03242-s001.zip]

Archive with 1 entries (1 files):
- plants-3253775-supplementary.pdf
